# Supplementary material for: Tianeptine modulates synaptic vesicle dynamics and favors synaptic mitochondria processes in socially isolated rats
Source: Sci Rep. 2021 Sep 7;11:17747. doi: 10.1038/s41598-021-97186-7 (PMC8423821; doi:10.1038/s41598-021-97186-7)
Supplement: Supplementary file 2 — Supplementary Information 2. [file 41598_2021_97186_MOESM2_ESM.xlsx]

## Sheet: supplementary table S1
Title: "Tianeptine modulates synaptic vesicle dynamics and expression of proteins involved in energy metabolism in chronically socially isolated rats"
Supplementary table S1. Hippocampal synaptosomal proteins up- expressed following Tian treatment (Tian+Cont vs. Cont)
Protein Name	UniProtKB Accession No.	Gene	Ratio	Unique Peptides
Glyceraldehyde-3-phosphate dehydrogenase	D3ZGY4	N/A	4.51983	2
Heat shock protein HSP 90-beta	A0A0G2K793	Hsp90ab1	4.12422	10
Phosphoglycerate mutase 1	P25113	Pgam1	3.99284	4
Alpha-1,4 glucan phosphorylase	G3V6Y6	Pygb	3.90764	3
Heat shock protein HSP 90-alpha	P82995	Hsp90aa1	3.87024	4
ATPase H+-transporting V1 subunit A	D4A133	Atp6v1a	3.79855	5
Beta-enolase	P15429	Eno3	3.70916	3
14-3-3 protein zeta/delta	A0A0G2JV65	Ywhaz	3.40907	6
Transaldolase	Q9EQS0	Taldo1	3.37467	2
Na,K-ATPase alpha-1 subunit	Q64608	N/A	3.34603	5
Guanine nucleotide-binding protein G(o) subunit alpha	P59215	Gnao1	3.30648	2
Peroxiredoxin-6	O35244	Prdx6	3.29887	2
14-3-3 protein gamma	P61983	Ywhag	3.18509	3
Dynamin-1	P21575	Dnm1	3.18494	9
ATP-dependent 6-phosphofructokinase	A0A0G2KBC7	Pfkm	3.15634	3
Clathrin heavy chain	F1M779	Cltc	3.0092	30
Cytochrome c domain-containing protein	D4A5L9	N/A	2.75246	5
Dihydropyrimidinase-related protein 2	P47942	Dpysl2	2.72	10
Hexokinase-1	M0RAQ6	Hk1	2.69874	6
Sodium/potassium-transporting ATPase subunit alpha-1	P06685	Atp1a1	2.67768	3
V-type proton ATPase subunit a	Q2I6B3	Atp6v0a1	2.58544	4
Spectrin alpha chain, non-erythrocytic 1	A0A0G2K1Y8	Sptan1	2.57562	16
Synapsin-1	P09951	Syn1	2.56372	4
Ras-related protein Rab-3A	P63012	Rab3a	2.52	3
Tubulin alpha chain	A0A0H2UHM7	LOC100909441	2.51515	13
Spectrin beta chain	G3V6S0	Sptbn1	2.50348	11
Heat shock cognate 71 kDa protein	D4A4S3	Hspa8	2.49873	15
Gamma-enolase	P07323	Eno2	2.48283	6
Ras-related protein Rab-11B	A0A0G2JZR4	Rab11b	2.4659	2
Contactin-1	Q63198	Cntn1	2.46359	5
Tenascin-R	F1LQ63	Tnr	2.45833	5
ATP synthase subunit O, mitochondrial	Q06647	Atp5po	2.45355	4
Vesicle-fusing ATPase	A0A0G2K6U1	Nsf	2.44	10
Pyruvate kinase PKM	P11980	Pkm	2.40488	2
Fructose-bisphosphate aldolase	A0A0G2K3Q6	Aldoc	2.4005	4
14-3-3 protein eta	A0A0G2K2B8	Ywhah	2.36	3
The 70-kDa heat shock cognate protein from rattus Norvegicus in post-Atp hydrolysis state	A0A1Y2AMY3	LY90DRAFT_462427	2.32871	2
Beta-actin	A0A068F1Y2	Actb	2.32868	6
ATPase H+-transporting V1 subunit A	A0A1W2Q6N0	Atp6v1a	2.28453	3
4F2 cell-surface antigen heavy chain	A0A0H2UHQ0	Slc3a2	2.26167	2
Sodium/potassium-transporting ATPase subunit alpha-2	P06686	Atp1a2	2.25884	8
Dephosphin long form	Q7M077	N/A	2.2039	2
GTP-binding protein G-alpha-i2 splice variant a	Q5EEY4	Gnai2	2.18594	3
Neurofascin	D3ZW56	Nfasc	2.15599	2
Aspartate aminotransferase, cytoplasmic	P13221	Got1	2.15474	6
Syntaxin-binding protein 1	P61765	Stxbp1	2.09	10
Rat lipophilin	Q63436	N/A	2.0413	5
Septin 5	D3ZT07	Sept5	2.03604	2
Serine/threonine-protein phosphatase 2B catalytic subunit alpha isoform	P63329	Ppp3ca	2.02855	2
Neuronal membrane glycoprotein M6-a	A0A1B0GWN8	Gpm6a	2.0112	2
RAB33B, member RAS oncogene family	F1LW77	Rab33b	2.00911	2
Tubulin alpha-4A chain	Q5XIF6	Tuba4a	2.00341	6
Mitogen-activated protein kinase 1	P63086	Mapk1	1.99573	3
Tubulin beta-3 chain	Q4QRB4	Tubb3	1.99	3
Myelin basic protein transcript variant N	I7EFB0	Mbp	1.97825	8
Sodium/potassium-transporting ATPase subunit alpha-3	P06687	Atp1a3	1.96003	24
Rab GDP dissociation inhibitor	Q5BK95	Gdi1	1.86728	2
Protein kinase C and casein kinase substrate in neurons protein 1	A0A0G2JWR2	Pacsin1	1.84373	4
Fructose-bisphosphate aldolase A	P05065	Aldoa	1.8284	2
Dihydropyrimidinase-related protein 1	Q62950	Crmp1	1.79655	3
Phosphoglycerate kinase	M0R6Y8	RGD1560402	1.65536	4
Tr-type G domain-containing protein	F1M6C2	N/A	1.62008	2
Calcium/calmodulin-dependent protein kinase type II subunit alpha	A0A0G2JUV8	Camk2a	1.60322	5
Acetyl-CoA acetyltransferase, mitochondrial	P17764	Acat1	1.51879	2
N-myc downstream regulated gene 2, isoform CRA_a	A0A0G2JSV0	Ndrg2	1.48979	2
Syntaxin-1B	P61265	Stx1b	1.48672	2
Opioid-binding protein/cell adhesion molecule	F1M2I5	Opcml	1.48314	3
ATP synthase subunit beta	G3V6D3	Atp5f1b	1.46094	12
L-lactate dehydrogenase	Q6P9U7	N/A	1.42017	2
ATPase, H+ transporting, V1 subunit E isoform 1, isoform CRA_a	G3V7L8	Atp6v1e1	1.28429	2
Synaptotagmin-1	P21707	Syt1	1.26463	3
Guanine deaminase	Q9JKB7	Gda	1.23695	2
V-type proton ATPase subunit B, brain isoform	P62815	Atp6v1b2	1.20167	9

## Sheet: supplementary table S2
Title: "Tianeptine modulates synaptic vesicle dynamics and expression of proteins involved in energy metabolism in chronically socially isolated rats"
Supplementary table S2. Hippocampal synaptosomal proteins up- expressed following CSIS treatment (CSIS vs. Cont)
Protein name	UniProtKB Accession No.	Gene	Ratio	Unique Peptides
Heat shock protein 86	Q6B437	N/A	5.21111	3
ATPase H+-transporting V1 subunit A	D4A133	Atp6v1a	5.03308	6
Cofilin-1	P45592	Cfl1	4.99398	2
Glucose-6-phosphate isomerase	Q6P6V0	Gpi	4.89612	5
Serine/threonine-protein phosphatase	A0A0G2K7T5	Ppp3cb	4.75912	2
14-3-3 protein gamma	P61983	Ywhag	4.74123	3
Phosphoglycerate kinase 1	P16617	Pgk1	4.66683	2
Actin, cytoplasmic 1	A0A0G2K3K2	Actb	4.49452	9
Sodium/potassium-transporting ATPase subunit alpha-3	P06687	Atp1a3	4.35878	3
Clathrin coat assembly protein AP180	F1LRK0	Snap91	4.2232	2
14-3-3 protein eta	P68511	Ywhah	4.04963	2
14-3-3 protein beta/alpha	P35213	Ywhab	4.04077	2
ATPase H+-transporting V1 subunit A	A0A1W2Q6N0	Atp6v1a	4.00418	3
Endophilin-A1	O35179	Sh3gl2	3.99428	2
Dynamin-1	P21575	Dnm1	3.88607	9
Inositol-1-monophosphatase	F1M978	Impa1	3.86322	2
Phosphoglycerate mutase 1	P25113	Pgam1	3.77462	4
Heat shock protein HSP 90-beta	A0A0G2K793	Hsp90ab1	3.74666	2
Creatine kinase B-type	P07335	Ckb	3.71716	9
CB1 cannabinoid receptor-interacting protein 1	Q5M7A7	Cnrip1	3.65957	2
AP-2 complex subunit alpha	A0A0G2K943	Ap2a2	3.62881	3
Glutathione S-transferase Mu 1	G3V983	Gstm1	3.62447	2
Fructose-bisphosphate aldolase	A0A0G2K3Q6	Aldoc	3.52489	8
Beta-enolase	P15429	Eno3	3.50964	3
Phosphoglycerate kinase	M0R6Y8	RGD1560402	3.45941	5
Alpha-1,4 glucan phosphorylase	G3V6Y6	Pygb	3.43224	3
Pyruvate kinase	A0A0G2JVG3	Pkm	3.29967	8
Aspartate aminotransferase, cytoplasmic	P13221	Got1	3.29438	9
14-3-3 protein eta	A0A0G2K2B8	Ywhah	3.29352	3
Actin-related protein 2/3 complex subunit 4	B2RZ72	Arpc4	3.2572	2
Protein kinase C and casein kinase substrate in neurons protein 1	A0A0G2JWR2	Pacsin1	3.23188	6
Tubulin beta-3 chain	Q4QRB4	Tubb3	3.21718	5
Aminopeptidase	F1M9V7	Npepps	3.19935	2
WD repeat-containing protein 1	Q5RKI0	Wdr1	3.19804	5
Guanine deaminase	Q9JKB7	Gda	3.19181	5
Rab GDP dissociation inhibitor	Q5BK95	Gdi1	3.18619	2
Dihydropyrimidinase-related protein 1	Q62950	Crmp1	3.15049	4
cAMP-dependent protein kinase type II-beta regulatory subunit	A0A0G2K5G0	Prkar2b	3.11643	2
Phosphatidylethanolamine-binding protein 1	P31044	Pebp1	3.10606	2
Tubulin alpha chain	A0A0H2UHM7	LOC100909441	3.07	9
Tubulin beta-2A chain	P85108	Tubb2a	3.05818	2
L-lactate dehydrogenase B chain	P42123	Ldhb	3.03397	9
Aldo-keto reductase family 1 member A1	P51635	Akr1a1	3.02382	2
Tubulin beta-5 chain	P69897	Tubb5	2.99567	2
Triosephosphate isomerase	A0A0G2JWJ4	LOC100911515	2.99208	7
Ubiquitin carboxyl-terminal hydrolase isozyme L1	Q00981	Uchl1	2.92975	5
Transitional endoplasmic reticulum ATPase	P46462	Vcp	2.92334	2
Dihydropyrimidinase-related protein 2	P47942	Dpysl2	2.91	11
Thy-1 membrane glycoprotein	P01830	Thy1	2.84	4
Serine/threonine-protein phosphatase 2B catalytic subunit alpha isoform	P63329	Ppp3ca	2.82714	3
Septin 7	D4A0F5	44081	2.82536	2
Beta-actin	A0A068F1Y2	Actb	2.82	2
Tubulin beta chain	G3V7C6	Tubb4b	2.73722	22
Heat shock cognate 71 kDa protein	D4A4S3	Hspa8	2.73	20
Synapsin II, isoform CRA_a	G3V733	Syn2	2.70625	5
Adenylyl cyclase-associated protein 1	Q08163	Cap1	2.68523	2
Peptidyl-prolyl cis-trans isomerase	A0A0G2K1P0	Ppia	2.64763	4
Calcium/calmodulin-dependent protein kinase type II subunit alpha	A0A0G2JUV8	Camk2a	2.63738	5
Ras-related protein Rab-14	P61107	Rab14	2.62932	2
Septin 5	D3ZT07	Sep5	2.60599	3
Actin, aortic smooth muscle	A0A0G2K4M6	Acta2	2.56806	3
Tr-type G domain-containing protein	F1M6C2	N/A	2.55724	2
N-myc downstream regulated gene 2, isoform CRA_a	A0A0G2JSV0	Ndrg2	2.542	2
RAB33B, member RAS oncogene family	F1LW77	Rab33b	2.53961	2
GTP-binding regulatory protein G42 alpha chain	Q7M0H6	N/A	2.53729	2
Mitogen-activated protein kinase 1	P63086	Mapk1	2.52882	2
Hexokinase-1	M0RAQ6	Hk1	2.45457	4
Sodium/potassium-transporting ATPase subunit alpha	F1LRK1	Atp4a	2.45107	2
Spectrin alpha chain, non-erythrocytic 1	A0A0G2K1Y8	Sptan1	2.44359	10
L-lactate dehydrogenase	Q6P9U7	N/A	2.44049	3
Fructose-bisphosphate aldolase A	P05065	Aldoa	2.41229	5
Guanine nucleotide-binding protein G(o) subunit alpha	P59215	Gnao1	2.4	8
ATPase, H+ transporting, V1 subunit E isoform 1, isoform CRA_a	G3V7L8	Atp6v1e1	2.38807	5
Protein phosphatase 2 (Formerly 2A), regulatory subunit A (PR 65), alpha isoform, isoform CRA_a	Q5XI34	Ppp2r1a	2.37886	2
Ras-related protein Rab-11B	A0A0G2JZR4	Rab11b	2.37037	2
Vesicle-associated membrane protein 2	Q19LA7	N/A	2.3422	2
Vesicle-fusing ATPase	A0A0G2K6U1	Nsf	2.31626	5
GTP-binding protein G-alpha-i2 splice variant a	Q5EEY4	Gnai2	2.28008	2
Synaptotagmin-1	P21707	Syt1	2.27705	3
Na,K-ATPase alpha-1 subunit	Q64608	N/A	2.25826	2
Guanine nucleotide-binding protein G(i) subunit alpha-1	P10824	Gnai1	2.23297	2
V-type proton ATPase subunit H	E9PTI1	Atp6v1h	2.23295	2
Ras-related protein Rab-2A	F1LP82	Rab2a	2.22895	2
V-type proton ATPase subunit B, brain isoform	P62815	Atp6v1b2	2.206	10
AP-2 complex subunit mu	A0A140TAH5	Ap2m1	2.17655	2
Hyaluronan and proteoglycan link protein 1	A1A5N6	Hapln1	2.127	2
Cytochrome c domain-containing protein	D4A5L9	N/A	2.12022	3
Contactin-1	Q63198	Cntn1	2.1066	4
Rho-related GTP-binding protein RhoB	P62747	Rhob	2.09198	2
Glutamate dehydrogenase 1, mitochondrial	P10860	Glud1	2.06738	3
Uncharacterized protein	A0A0G2K099	N/A	2.00068	6
ATP-dependent 6-phosphofructokinase	A0A0G2KBC7	Pfkm	1.99378	2
Syntaxin-binding protein 1	P61765	Stxbp1	1.99	10
V-type proton ATPase subunit	Q5M7T6	Atp6v0d1	1.98372	4
Glutamine synthetase	P09606	Glul	1.9665	6
Spectrin beta chain	G3V6S0	Sptbn1	1.95623	3
Pyruvate dehydrogenase E1 component subunit beta	A0A0G2KAM3	Pdhb	1.93272	4
Opioid-binding protein/cell adhesion molecule	F1M2I5	Opcml	1.92637	3
Synapsin-1	P09951	Syn1	1.91426	5
Protein kinase C gamma type	P63319	Prkcg	1.89338	2
Ras-related protein Rab-3A	P63012	Rab3a	1.88821	2
Dihydrolipoyl dehydrogenase, mitochondrial	Q6P6R2	Dld	1.85876	3
Synaptotagmin II	G3V6M3	Syt2	1.85523	2
Tenascin-R	F1LQ63	Tnr	1.84202	5
Copine 6 protein	H1UBM5	Cpne6	1.83129	2
Syntaxin-1B	P61265	Stx1b	1.8239	2
Fructose-bisphosphate aldolase	Q6AY07	Aldoart2	1.7504	5
Sodium/potassium-transporting ATPase subunit alpha-1	P06685	Atp1a1	1.67639	2
Synaptosomal-associated protein	D4A5W9	Snap25	1.64996	3
Creatine kinase U-type, mitochondrial	Q5BJT9	Ckmt1	1.63887	5
Ac2-281	Q7TPI5	N/A	1.63265	2
Pyruvate dehydrogenase E1 component subunit alpha	D4A5G8	Pdha1l1	1.59966	4
Neurofascin	D3ZW56	Nfasc	1.58661	2
Aspartate aminotransferase, mitochondrial	P00507	Got2	1.47414	9
2',3'-cyclic-nucleotide 3'-phosphodiesterase	A0A097BVJ5	Cnp	1.44718	10
Malate dehydrogenase	Q0QF43	MDH2	1.43532	10
4F2 cell-surface antigen heavy chain	A0A0H2UHQ0	Slc3a2	1.38311	2
Myelin-oligodendrocyte glycoprotein	Q6MFX9	Mog	1.3159	4

## Sheet: supplementary table S3
Title: "Tianeptine modulates synaptic vesicle dynamics and expression of proteins involved in energy metabolism in chronically socially isolated rats"
Supplementary table S3. Differently expressed synaptosomal proteins following Tian treatment under CSIS conditions (CSIS + Tian vs. CSIS)
Protein name	UniProtKB Accession No.	Gene	Ratio	Unique Peptides
Cytochrome c-1	D3ZFQ8	Cyc1	5.3475	2
ATP synthase subunit alpha	F1LP05	Atp5f1a	3.63832	2
NADH dehydrogenase (Ubiquinone) Fe-S protein 3 (Predicted), isoform CRA_c	D3ZG43	Ndufs3	2.74406	3
Uncharacterized protein	A0A0G2K7Q6	N/A	2.73859	2
Voltage-dependent anion-selective channel protein 1	Q9Z2L0	Vdac1	2.35899	3
Peroxiredoxin	A0A0G2JSS8	Prdx5	2.18411	4
Phosphoglycerate mutase 1	P25113	Pgam1	2.13874	5
Ras-related protein Rab-7a	A0A0G2K930	Rab7a	2.08077	3
14-3-3 protein zeta/delta	A0A0G2JV65	Ywhaz	2.06181	5
Ras-related protein Ral-A	P63322	Rala	1.9657	3
Ras-related protein Rab-2A	F1LP82	Rab2a	1.95933	3
10 kDa heat shock protein, mitochondrial	A0A0G2JTG1	Hspe1	1.92469	2
ATP synthase subunit gamma, mitochondrial	Q6QI09	Taf3	1.89822	3
Vesicle-associated membrane protein 2	Q19LA7	N/A	1.85134	2
Cytochrome b-c1 complex subunit 2, mitochondrial	P32551	Uqcrc2	1.7941	3
RAB33B, member RAS oncogene family	F1LW77	Rab33b	1.75742	2
Pyruvate dehydrogenase E1 component subunit beta	A0A0G2KAM3	Pdhb	1.5	4
Amino acid transporter	I1T7F1	N/A	1.47314	5
Sod_Cu domain-containing protein	Q6PEC5	N/A	1.46899	3
Pyruvate dehydrogenase E1 component subunit alpha	D4A5G8	Pdha1l1	1.44518	4
GTP-binding nuclear protein Ran	Q66H11	RGD1306195	1.43923	2
Ras-related protein Rab-3A	P63012	Rab3a	1.4111	4
Dihydrolipoyllysine-residue acetyltransferase component of pyruvate dehydrogenase complex, mitochondria	P08461	Dlat	1.39371	2
Inositol-1-monophosphatase	F1M978	Impa1	1.35207	2
Glutathione S-transferase omega 1, isoform CRA_a	A0A096MJ04	Gsto1	1.34858	2
Uncharacterized protein	A0A0G2K099	N/A	1.33897	7
Glutamate dehydrogenase 1, mitochondrial	P10860	Glud1	1.32324	3
Stress-70 protein, mitochondrial	P48721	Hspa9	1.25395	2
Rat lipophilin	Q63436	N/A	1.22124	2
Rab3b protein	Q6P9W6	Rab3b	1.20819	2
Septin 5	D3ZT07	Sep5	0.785856	2
Aspartate aminotransferase, cytoplasmic	P13221	Got1	0.784704	8
Syntaxin-binding protein 1	P61765	Stxbp1	0.773379	7
Glyceraldehyde-3-phosphate dehydrogenase	D3ZGY4	N/A	0.764876	5
Alpha-1,4 glucan phosphorylase	G3V6Y6	Pygb	0.760371	3
Septin 7	D4A0F5	Sept7	0.753861	2
Contactin-1	Q63198	Cntn1	0.752584	5
Pyruvate kinase	A0A0G2JVG3	Pkm	0.749112	7
Spectrin beta chain	G3V6S0	Sptbn1	0.747259	8
Guanine deaminase	Q9JKB7	Gda	0.745378	6
14-3-3 protein epsilon	P62260	Ywhae	0.744481	2
Protein kinase C and casein kinase substrate in neurons protein 1	A0A0G2JWR2	Pacsin1	0.742558	5
Mitogen-activated protein kinase 1	P63086	Mapk1	0.736255	2
Spectrin alpha chain, non-erythrocytic 1	A0A0G2K1Y8	Sptan1	0.733976	14
Heat shock protein 86	Q6B437	N/A	0.717382	3
Phosphoglycerate kinase	M0R6Y8	RGD1560402	0.714218	5
Neurofascin	D3ZW56	Nfasc	0.713685	2
Beta-enolase	P15429	Eno3	0.713246	3
Tubulin beta chain	G3V7C6	Tubb4b	0.706474	7
Rab GDP dissociation inhibitor beta	P50399	Gdi2	0.705779	2
Uncharacterized protein	M0R5J4	N/A	0.70496	10
Ubiquitin-like modifier-activating enzyme 1	Q5U300	Uba1	0.696036	2
Serine/threonine-protein phosphatase 2B catalytic subunit alpha isoform	P63329	Ppp3ca	0.686774	3
Fructose-bisphosphate aldolase	A0A0G2K3Q6	Aldoc	0.679631	8
Aminopeptidase	F1M9V7	Npepps	0.669864	2
Glucose-6-phosphate isomerase	Q6P6V0	Gpi	0.664711	5
ATPase, H+ transporting, V1 subunit E isoform 1, isoform CRA_a	G3V7L8	Atp6v1e1	0.661991	3
ATPase H+-transporting V1 subunit A	A0A1W2Q6N0	Atp6v1a	0.645327	2
cAMP-dependent protein kinase type II-beta regulatory subunit	A0A0G2K5G0	Prkar2b	0.643938	2
Vesicle-fusing ATPase	A0A0G2K6U1	Nsf	0.638323	14
Dynamin-1	P21575	Dnm1	0.632589	11
Tubulin beta-5 chain	P69897	Tubb5	0.625548	2
Tubulin beta-2A chain	P85108	Tubb2a	0.615595	2
Neural cell adhesion molecule 1	A0A0G2K0M8	Ncam1	0.603825	5
Endophilin-A1	O35179	Sh3gl2	0.599516	2
Tubulin alpha chain	A0A0H2UHM7	LOC100909441	0.589223	14
Tenascin-R	F1LQ63	Tnr	0.576867	6
Tubulin alpha-4A chain	Q5XIF6	Tuba4a	0.558033	6
Phosphoserine aminotransferase	E9PSV5	Psat1	0.519893	2
Clathrin heavy chain	F1M779	Cltc	0.51348	34
Neurochondrin	O35095	Ncdn	0.500071	3
AP-2 complex subunit alpha	A0A0G2K943	Ap2a2	0.499678	5
Heat shock 70 kDa protein 4	F1LRV4	Hspa4	0.491751	2
Tubulin alpha-1A chain	P68370	Tuba1a	0.471891	2
AP complex subunit beta	G3V9N8	Ap1b1	0.391385	2
Clathrin coat assembly protein AP180	F1LRK0	Snap91	0.385342	3
Dephosphin long form	Q7M077	N/A	0.226151	2
